# Supplementary material for: Antennal Enriched Odorant Binding Proteins Are Required for Odor Communication in Glossina f. fuscipes
Source: Biomolecules. 2021 Apr 8;11(4):541. doi: 10.3390/biom11040541 (PMC8068202; doi:10.3390/biom11040541)
Supplement: Supplementary file 1 [file biomolecules-11-00541-s001.zip]

Archive with 2 entries (2 files):
- Supplementary figures&tables.docx
- supplementary table 1.xlsx
