# Supplementary material for: Antennal Enriched Odorant Binding Proteins Are Required for Odor Communication in Glossina f. fuscipes
Source: Biomolecules. 2021 Apr 8;11(4):541. doi: 10.3390/biom11040541 (PMC8068202; doi:10.3390/biom11040541)
Supplement: Supplementary file 1 [file biomolecules-11-00541-s001.zip › supplementary table 1.xlsx]

## Sheet: Sheet1
Protein	VB_Acc_N	Uniprot_N	Template	ID %	Mod_conf	Resolution (Å)	Z-sore (ProSA	Z-Score ramachadran	Qmean	G-factor	Ramachadran
Gfflush	GFUI025618-PA	A0A1A9XY57	c3q8i_A	53	99.9	1.5	-4.78	-0.66	0.70 ± 0.08	-0.2	94.4
GffObp19	GFUI007906-PA	A0A1A9XEM7	c6hhe_A	25	93.8	1.5	-1.72	-1.531	0.44 ± 0.09	-0.2	88.6
GffObp19a	GFUI000760-PA	A0A1A9X703	C3vb1_A	49	100	1.5	-4.75	-1.114	0.75 ± 0.08	-0.2	95.3
GffObp19b	GFUI000759-PA	A0A1A9X702	d1dqe_A	15	99.9	1.5	-4.68	-1.104	0.57 ± 0.08	-0.2	88.7
GffObp19c	GFUI000757-PA	A0A1A9X700	d1ooh_A	17	99.8	1.5	-3.76	-1.393	0.53 ± 0.08	-0.2	85.3
GffObp28a	GFUI048313-PA	A0A1A9YMD6	c2wcl_A	23	99.9	1.5	-4.59	-0.757	0.55 ± 0.07	-0.19	93.3
GffObp44a	GFUI004675-PA	A0A1A9XB75	c6nbn_A	46	99.9	1.5	-6.42	-2.135	0.68 ± 0.08	0.05	87.9
GffObp56d	GFUI008988-PA	A0A1A9XFU7	c3r1p_F	25	99.9	1.5	-4.16	-2.063	0.56 ± 0.09	0.03	89.5
GffObp56e	GFUI008564-PA	A0A1A9XFC6	c3s0b_A	23	95.9	1.5	-3.77	-1.592	0.56 ± 0.09	-0.56	82.7
GffObp56h	GFUI009068-PA	A0A1A9XFX1	C3vb1_A	23	99.9	1.5	-5.29	0.386	0.59 ± 0.08	0.34	92.7
GffObp56i	GFUI007894-PA	A0A1A9XEM0	c5dic_A	23	98.1	1.5	-3.34	-2.057	0.42 ± 0.08	-0.35	82.1
GffObp57c	GFUI026749-PA	A0A1A9XZG5	c3l47A	26	99.8	1.5	-4.93	-0.5	0.49 ± 0.08	0.1	88.6
GffObp69a	GFUI040667-PA	A0A1A9YE07	c6hhe_A	33	99.9	1.5	-3.92	-0.152	0.70 ± 0.08	0.17	88.8
GffObp83a1	GFUI048612-PA	A0A1A9YMN8	c6hhe_A	33	99.9	1.5	-7.61	-0.224	0.78 ± 0.08	0.38	92.5
GffObp83a2	GFUI048613-PA	A0A1A9YMN9	c2erb_A	59	100	1.5	-7.27	-0.289	0.77 ± 0.07	0.39	92.5
GffObp83a4	GFUI048614-PA	A0A1A9Y943	c2erb_A	66	100	1.5	-6.84	0.102	0.80 ± 0.07	0.39	93.5
GffObp83cd	GFUI049167-PA	A0A1A9YN81	c3l47A	24	99.5	1.5	-4.35	-4.125	0.46 ± 0.08	-0.42	80.7
GffObp83ef	GFUI004156-PA	A0A1A9XAN4	c6nbn_A	19	98.4	1.5	-3.11	-2.138	0.36 ± 0.06	-0.44	85.1
GffObp83g	GFUI004155-PA	A0A1A9XAN3	c6nbn_A	30	100	1.5	-5.71	-2.228	0.60 ± 0.07	0.21	87.1
GffObp84a	GFUI027466-PA	A0A1A9Y077	c6nbn_A	25	99.8	1.5	-4	-2.087	0.57 ± 0.08	-0.13	88
GffObp8a	GFUI045274-PA	A0A1A9YIU1	c4pt1_B	14	99.9	1.5	-5.4	-1.919	0.56 ± 0.08	0.35	88.3
GffObp99b	GFUI035804-PA	A0A1A9Y960	c6nbn_A	19	99.6	1.5	-0.95	-0.822	0.52 ± 0.08	0.22	92.5
GffObp99d	GFUI035776-PA	A0A1A9Y943	c6nbn_A	42	100	1.5	-6.17	-2.227	0.66 ± 0.07	0.07	87.6
